# Supplementary material for: Experimental Determination of Molecular Weight-Dependent Miscibility of PBAT/PLA Blends
Source: Polymers (Basel). 2021 Oct 26;13(21):3686. doi: 10.3390/polym13213686 (PMC8586918; doi:10.3390/polym13213686)
Supplement: Supplementary file 1 [file polymers-13-03686-s001.zip]

Archive with 1 entries (1 files):
- polymers-1392693-supplementary.pdf
